# Supplementary material for: Alloying Effect on Transformation Strain and Martensitic Transformation Temperature of Ti-Based Alloys from Ab Initio Calculations
Source: Materials (Basel). 2023 Sep 4;16(17):6069. doi: 10.3390/ma16176069 (PMC10488558; doi:10.3390/ma16176069)
Supplement: Supplementary file 1 [file materials-16-06069-s001.zip]

Archive with 1 entries (1 files):
- materials-2563109-supplementary.pdf
